# Supplementary material for: Secondary Prevention of AFAIS: Deploying Traditional Regression, Machine Learning, and Deep Learning Models to Validate and Update CHA2DS2-VASc for 90-Day Recurrence
Source: J Clin Med. 2025 Oct 16;14(20):7327. doi: 10.3390/jcm14207327 (PMC12565214; doi:10.3390/jcm14207327)
Supplement: Supplementary file 1 [file jcm-14-07327-s001.zip]

Archive with 3 entries (3 files):
- jcm-3802014-supplementary file S1 (name).pdf
- jcm-3802014-supplementary file S2 (TRIPOD+AI checklist)-1.pdf
- jcm-3802014-supplementary file S3 (appendix)-1.pdf
